# Supplementary material for: Dataset for electronic payment performance in Nigerian banking system: A trend analysis from 2012 to 2017
Source: Data Brief. 2018 Jul 27;20:85–9. doi: 10.1016/j.dib.2018.07.046 (PMC6086209; doi:10.1016/j.dib.2018.07.046)
Supplement: Supplementary file 2 — Supplementary material [file mmc2.xlsx]

## Sheet: E-PAYMENT ANALYSIS
		TABLE 1: VOLUME OF E-PAYMENT CHANNELS FROM 2012-2017
YEAR	ACS-CHEQUES	NEFT	ATM	POS	WEB	MMO	NIP	E-BILLS
2017	10808987	23711710	800550000	146272162	28990000	47800000	370870722	910000
2016	11719847	29754182	590238934	63715203	14088247	47053252	153616450	1000000
2015	13466461	28935605	433695748	33720933	7981361	43933362	71223545	1210000
2014	15283933	29690765	400269140	20817423	5567436	27744797	40829854	607526
2013	14211078	29834317	295416724	9418427	2900473	15930181	17112158	0
2012	12161694	28941559	375513154	2587595	2276464	2297688	4449654	0
TOTAL	77652000	170868138	2895683700	276531743	61803981	184759280	658102383	3727526
		TABLE 2: VALUE OF E-PAYMENT CHANNELS FROM 2012-2017
	ACS-CHEQUES(N)	NEFT (N)	ATM (N)	POS (N)	WEB (N)	MMO (N)	NIP (N)	E-BILLS (N)
2017	5381906000000	11953458000000	6440000000000	1409798000000	184600000000	1100000000000	56165653000000	550750000000
2016	5829549268629	14584802657086	4988133401544	758996505702	132360333369	756897483653	38109061203852	339000000000
2015	6195461481268	13087085484769	3971651486420	448512548727	91581292533	442353763489	25540842563780	220000000000
2014	7269079332311	14563804544654	3681980955458	312071736903	74205599261	339236832967	19921499572670	45270000000
2013	7708669754031	14367950496617	2830533105570	161212840665	47316331494	143371761235	10848734178263	0
2012	7487411604335	13753178360585	1984990636830	48461883431	31567364087	31509334783	3890260230695	0
TOTAL	39872077440574	82310279543711	23897289585822	3139053515428	561630920744	2813369176127	154476050749260	1155020000000
		TABLE 3: PERCENTAGE GROWTH OF E-PAYMENT CHANNELS
	ACS-CHEQUES	NEFT	ATM	POS	WEB	MMO	NIP	E-BILLS
VOLUME	-11.1227	-18.0704	113.188	5552.82	1173.47	1980.35	8234.82	49.7878
VALUE	-28.1206	-13.0859	224.435	2809.09	484.781	3391.03	1343.75	1116.59
			TABLE 4: ANNUAL AVERAGE FOR E-PAYMENT CHANNELS
	ACS-CHEQUES	NEFT	ATM	POS	WEB	MMO	NIP	E-BILLS
VOLUME	12942000	28478023	482613950	4.60886e+07	1.03007e+07	3.07932e+07	1.09684e+08	621254
VALUE	6.64535e+12	1.37184e+13	3982881597637	5.23176e+11	9.36052e+10	4.68895e+11	25746008458210	1.92503e+11

## Sheet: Pivot Table-Fig1.1
		1	2
ACS-CHEQUES	2012	12161694
	2013	14211078
	2014	15283933
	2015	13466461
	2016	11719847
	2017	10808987
ATM	2012	375513154
	2013	295416724
	2014	400269140
	2015	433695748
	2016	590238934
	2017	800550000
E-BILLS	2012		0
	2013		0
	2014		607526
	2015		1210000
	2016		1000000
	2017		910000
MMO	2012		2297688								Fig 1.1 Volume of E-Payment Channels
	2013		15930181
	2014		27744797
	2015		43933362
	2016		47053252
	2017		47800000
NEFT	2012		28941559
	2013		29834317
	2014		29690765
	2015		28935605
	2016		29754182
	2017		23711710
NIP	2012	4449654
	2013	17112158
	2014	40829854
	2015	71223545
	2016	153616450
	2017	370870722
POS	2012		2587595
	2013		9418427
	2014		20817423
	2015		33720933
	2016		63715203
	2017		146272162
WEB	2012	2276464
	2013	2900473
	2014	5567436
	2015	7981361
	2016	14088247
	2017	28990000

## Sheet: Pivot Table-Fig 2.1
		1	2
ACS-CHEQUES	2012	7487411604335
	2013	7708669754031
	2014	7269079332311
	2015	6195461481268
	2016	5829549268629
	2017	5381906000000
ATM	2012	1984990636830
	2013	2830533105570
	2014	3681980955458
	2015	3971651486420
	2016	4988133401544
	2017	6440000000000
E-BILLS	2012		0
	2013		0
	2014		45270000000
	2015		220000000000
	2016		339000000000
	2017		550750000000
MMO	2012		31509334783
	2013		143371761235					Fig 2.1 Value of E-Payment Channels
	2014		339236832967
	2015		442353763489
	2016		756897483653
	2017		1100000000000
NEFT	2012		13753178360585
	2013		14367950496617
	2014		14563804544654
	2015		13087085484769
	2016		14584802657086
	2017		11953458000000
NIP	2012	3890260230695
	2013	10848734178263
	2014	19921499572670
	2015	25540842563780
	2016	38109061203852
	2017	56165653000000
POS	2012		48461883431
	2013		161212840665
	2014		312071736903
	2015		448512548727
	2016		758996505702
	2017		1409798000000
WEB	2012	31567364087
	2013	47316331494
	2014	74205599261
	2015	91581292533
	2016	132360333369
	2017	184600000000
